# Supplementary material for: Nuclear translocation of p85β promotes tumorigenesis of PIK3CA helical domain mutant cancer
Source: Nat Commun. 2022 Apr 13;13:1974. doi: 10.1038/s41467-022-29585-x (PMC9007954; doi:10.1038/s41467-022-29585-x)
Supplement: Supplementary file 7 — Source data file [file 41467_2022_29585_MOESM7_ESM.xlsx]

## Sheet: Figure 2
Fig 2c
Days	DLD1 E545K			E545K p85β KO-1			E545K p85β KO-2				DLD1 WT			WT p85β KO-1			WT p85β KO-2
1	0.423	0.425	0.443	0.24	0.3989	0.3856	0.4523	0.4022	0.3658		0.214	0.207	0.223	0.258	0.253	0.259	0.243	0.233	0.235
2	0.638	0.617	0.521	0.427	0.437	0.456	0.499	0.502	0.512		0.356	0.369	0.338	0.45	0.416	0.405	0.387	0.352	0.368
3	0.96	0.955	1.11	0.757	0.789	0.799	0.856	0.78	0.82		0.786	0.777	0.76	1.113	0.945	0.92	0.781	0.738	0.792
4	2.033	2.396	2.024	1.298	1.076	1.127	1.12	0.9656	1.22		1.74	1.95	1.802	1.97	1.903	1.884	1.584	1.584	1.642
5	2.765	2.632	2.933	1.52	1.699	1.563	1.66	1.33	1.22		2.785	2.878	2.765	2.846	2.834	2.397	2.667	2.536	2.7
Fig 2d
	DLD1 E545K	p85β KO-1	p85β KO-2		DLD1 WT	p85β KO-1	p85β KO-2
	217	70	66		354	411	389
	220	62	48		385	379	422
	203	85	88		365	405	402
Fig 2e
Days	DLD1 E545K										E545K p85β KO-1										E545K p85β KO-2											Days	DLD1 WT						WT p85β KO-1								WT p85β KO-2
7	51.6375	61.74	71.424	72.5	31.1805	78.75	0	41.454	31.2375	34.2225	24.5	22.016	15.376	43.56	22.344	24.5	10.2	31.046	32.856	25.6	36	37.044	27.436	44	37.044	0	25.272	19.968	0	38.025		7	70.805	27.316	27.118	32.334	22.896	24.966	42.96	43.513	7.3689	13.834	35.352	21.575	23.292	56.863	29.32	38.98	21.441
14	275.684	106.858	890.624	753.371	355.74	176.128	0	184.32	154.8	211.42	52.4745	178.024	28.322	199.119	164.255	87.079	178.605	114.95	117	296.352	36.1	127.008	152.46	131.4	37.6475	0	64.512	85.698	0	46.3905		12	106.331	62.9536	68.0302	73.5791	55.6923	71.2051	53.7578	89.96	55.8877	32.8329	54.4725	46.64	33.1975	96.1126	48.4075	51.2803	48.1366
21	790.577	552.712	2058.75	1222.45	732.672	339.512	0	355.737	469.224	522.45	177.071	204.723	72.828	343.188	193.55	108.841	272.281	213.15	273.78	410.504	102.689	216.763	209.952	209.202	113.764	0	44.982	176.824	0	91.008		17	150.94	99.725	62.246	105.15	61.211	102.49	139.36	116.68	91.041	64.324	78.519	133.13	112.5	95.518	120.41	123.08	96.324
28	1179.25	423.673	2409.4	1463.62	940	722	0	498.525	495.356	638.666	164.255	361.673	193.55	463.89	197.173	116.032	838.242	317.68	285.101	719.95	290.521	378.45	701.8	294.576	536.313	0	130.537	968.202	0	277.255		22	325.5	215.3	177.3	128.3	120.6	165	204.8	306.1	151.8	245.3	138.6	325.9	236.6	158.9	213.9	162.3	232.5
35	2303	847	4190.5	2026.12	1496.83	1317.69	0	800	1072.51	1080	253.5	624.24	384	304	425.25	147.875	1152	400	207.025	663.065	372.6	369.82	1116.3	384	864	0	130.235	858.33	0	1105.92		27	383	269	358	374	505	534	333	370	338	322	236	293	526	333	247	294	214
																																32	527.46	587.01	586.81	520.05	664.03	604.71	596.29	513.07	599.77	718.03	600.42	738.73	788.75	763.55	768.84	690.36	748.91
Fig 2g
Days	H460					H460 p85β KO-1					H460 p85β KO-2						Days	RKO					RKO p85β KO-1					RKO p85β KO-2
1	0.313	0.316	0.294	0.319	0.326	0.324	0.313	0.307	0.327	0.321	0.33	0.325	0.306	0.294	0.328		1	0.307	0.313	0.298	0.303	0.335	0.347	0.338	0.309	0.327	0.35	0.324	0.328	0.338	0.336	0.344
2	0.331	0.644	0.65	0.607	0.624	0.353	0.322	0.333	0.342	0.383	0.368	0.345	0.354	0.395	0.383		2	0.438	0.77	0.748	0.654	0.57	0.552	0.728	0.434	0.548	0.696	0.564	0.656	0.78	0.544	0.428
3	0.348	1.154	1.157	1.068	1.257	0.449	0.46	0.47	0.48	0.414	0.516	0.505	0.434	0.445	0.466		3	0.848	0.868	0.836	1.032	0.992	0.904	1.004	0.996	1.014	1.024	0.814	0.864	0.946	0.862	0.982
4	0.883	2.094	2.166	1.981	1.926	0.634	0.621	0.42	0.619	0.644	0.64	0.651	0.683	0.44	0.49		4	1.404	1.308	1.352	1.43	1.51	1.59	1.594	1.61	1.73	2.182	1.364	1.476	1.33	1.206	1.93
5	1.886	2.979	3.003	2.883	2.931	0.839	0.988	1.315	0.92	1.235	1.114	0.929	0.935	1.003	0.715		5	2.292	2.462	2.88	2.474	2.662	2.928	2.79	2.814	2.866	2.846	2.77	2.782	2.824	2.806	2.732
Fig 2h
	H460	H460 p85β KO-1	H460 p85β KO-2			RKO	RKO p85β KO-1	RKO p85β KO-2
	113	34	71			157	143	204
	232	62	39			215	167	196
	210	25	35			181	182	147
Fig2i
Days	H460										H460 p85β KO-1										H460 p85β KO-2											Days	RKO										RKO p85β KO-1
9	5.39693	7.26339	5.69531	12.8978	13.9762	12.4485	23.719	21.0721	21.6218	12.0688	6.94938	12.0688	11.0873	14.5767	3.8812	10.627	3.9403	4	4.98635	4.22	13.6355	12.8344	13.5	12.4912	18.2972	11.094	13.6355	13.5	12.5769	11.5746		7	46.4798	43.1754	42.3023	30.5815	60.2769	20.3538	49.9487	46.4798	70.7104	50.9238	62.8757	37.3086	30.3492	26.7913	36.5167	37.8435	95.5515
12	0	20.0008	3.4295	33.5914	35.6168	34.9673	127.285	47.0225	68.1526	32	12.5769	15.7773	15.6279	21.2866	5.47052	13.5	5.61971	5.84854	8.4873	7.90663	31.0496	18.463	22.9414	15.6237	32	13.5	28.9803	25.5324	18.1323	15.0885		10	79.61	79.61	79.7569	81.2258	80.0515	61.3817	74.4385	43.1754	157.808	74.8607	90.1811	74.4385	61.753	43.1754	70.7104	79.1702	144.402
15	0	34.7133	0	63.7846	78.9843	71.1183	458.863	111.226	200.737	66.7164	27.22	69.0942	38.9272	49.507	13.6355	34.7133	14.4672	15.0401	22.3694	19.3072	37.5757	33.7096	34.5446	30.8149	37.5757	24.514	37.3092	35.7367	33.4617	29.4319		13	160.007	153.773	153.773	93.0847	148.37	88.2792	128.63	120.902	213.479	132.305	205.086	145.716	128.024	118.588	143.747	147.04	273.672
18	0	74.6944	0	119.005	206.256	132.366	700.544	490.454	737.776	106.158	41.0346	86.0482	76.8461	86.3532	16.6931	73.7341	22.559	24.1143	39.8481	26.645	71.9389	44.3583	47.722	36.5173	74.8607	31.7606	68.6941	54.6077	38.3828	35.5647		16	372.008	394.598	369.414	305.98	309.235	302.748	293.188	266.706	407.465	229.371	312.513	297.412	284.861	316.833	297.286	297.412	439.609
21	0	141.973	0	217.406	367.562	331.09	934.218	555.891	940.447	177.33	50.8387	113.458	98.0615	126.279	19.8259	92.4069	27.8692	28.9797	46.5866	35.6361	98.5687	62.8757	69.8992	49.0924	117.443	34.7133	90.4512	80.0482	58.1071	38.3828		19	538.261	583.724	602.811	416.619	559.169	473.483	470.855	434.056	801.782	522.183	488.096	346.577	294.24	355.332	339.576	437.278	931.716
24	0	199.936	0	327.135	589.145	467.223	1086.82	944.116	1189.62	234.403	64.389	145.387	109.084	172.311	47.0982	97.9753	47.722	49.9487	57.3891	55.6423	126.547	88.3711	75.1279	52.9112	165.678	57.0421	110.085	95.8333	69.3108	61.1332		22	869.05	803.538	719.68	618.551	783.793	614.24	712.332	672.786	1258.29	764.396	781.088	473.924	445.139	445.139	463.428	614.24	1198.84
27	0	399.149	0	462.349	663.695	526.372	1287.68	1058.44	1218.49	441.844	79.1694	166.164	121.67	223.304	82.9637	105.898	55.758	44.7898	77.8604	76.5652	156.523	67.4417	101.131	76.9309	177.887	70.7073	151.056	111.824	111.017	87.1197		25	1132.54	1183.9	1087.64	904.205	1279.05	578.161	905.686	795.943	1497.07	1179.84	1018.51	721.388	512.096	471.044	587.817	825.305	2156.28
[truncated: 13 more columns]

## Sheet: Figure 3
Fig 3c
	DLD1 E545K				DLD1 WT
p85β	0.130627	0.0913106	0.107581	0.059427	0.0283396	0.0110541	0.0154903	0.0111071
p85α	0.0417367	0.0500362	0.0501725		0.036876	0.0431871	0.0473461
Fig 3j
	DLD1	H460	MB361	SW948	HCT116	RKO	T47D	SW480	LoVo
	0.286538	0.324908	0.19014	0.531646	0.0121294	0.0249126	0.0140525	0.0241817	0.0191659
	0.142962	0.295626	0.134187	0.534783	0.0148817	0.0294298	0.0139165	0.0166916	0.0254568
	0.18204	0.402829	0.214079	0.536575	0.0108196	0.0251108	0.0313054	0.0170498	0.0180441
					0.0159355	0.0327277	0.0191763	0.0198554	0.0201834

## Sheet: Figure 4
Fig 4e
Days	DLD1			DLD1 p85 KR-AA-1			DLD1 p85 KR-AA-2
1	0.421	0.402	0.412	0.412	0.4	0.406	0.406	0.447	0.404
2	0.62	0.599	0.633	0.563	0.637	0.656	0.499	0.502	0.512
3	1.541	1.006	1.066	1.082	0.789	0.999	0.856	0.78	0.82
4	2.509	2.774	2.891	1.303	1.376	1.527	1.22	1.55	1.22
5	3.8	3.995	4.22	2.3	2.099	2.01	2	1.86	1.78
Fig 4f
	DLD1	DLD1 p85 KR-AA-1	DLD1 p85 KR-AA-2
	125	11	2
	122	13	3
	122	10	1
	103	7	4
	106	6	2
Fig 4g
Days	DLD1										DLD1 p85 KR-AA-1										DLD1 p85 KR-AA-2
7	46.93	71.478	76.832	154.422	128.774	56.277	64.98	38.025	41.454	85.0465	75	70.272	46.2275	105.056	91.936	15.138	15.6555	24.986	70.886	101.338	17.55	30.8025	52.8	46.208	73.008	61.2255	17.7785	39.7535	9.375	30.324
14	515	8.64	380.926	1022.5	403.082	132.878	577.6	628.425	308.308	818.604	276.85	320.339	42.768	24.3	490.398	35.378	444.36	402.192	754.443	255.528	183.996	206.681	145.762	179.272	382.339	403.502	376.65	364.863	304	328.738
21	966.296	665	1191.45	32.256	1420.06	1865.17	4356.11	806.736	760.438	2810.48	1130.14	57.6	442.368	536.238	1693.78	604.713	750.2	652.593	69.629	57.154	565.504	398.502	490.05	249.64	441.45	486.864	389.344	451.25	255.881	410.504
28	6139.01	1170.67	821.34	222.95	3554.72	2676.15	935.712	2921.18	798.062	2635.51	103.243	42.025	2783.74	913.55	1333.08	804.447	217.328	1676.18	1079.11	723.168	709.838	455.762	496.008	467.339	576.356	403.007	702.462	444.528	428.688	1285.96

## Sheet: Figure 7
Fig 7a
DLD1	Vehicle										Alpelisib										GSK2816126										Alpelisib+GSK2816126
6	44	117	144	75	62.5	144	180	158.438	32	62.5	18	75	126	171.5	108	144	144	62.5	75	256	32	108	62.5	62.5	126	126	100	196	144	108	256	108	40	144	87.5	126	108	144	162	100
9	144	126	144	144	144	256	384	144	108	256	32	108	75	75	171.5	108	108	256	162	126	32	108	144	108	108	108	288	500	32	48	108	144	108	144	108	108	108	32	32	108
12	256	320	320	384	500	500	864	256	256	500	108	256	256	256	288	256	256	320	384	256	108	108	144	144	144	220.5	500	500	108	108	108	108	48	62.5	62.5	62.5	75	108	108	256
15	500	500	320	600	600	500	1080	320	600	500	144	256	320	320	500	256	256	500	600	500	256	256	320	108	256	144	500	500	256	256	108	108	62.5	144	32	32	108	4	4	108
18	864	600	500	864	700	600	1152	600	700	600	256	500	600	500	600	320	256	500	600	500	320	256	500	256	256	320	600	600	320	256	94.77	111.012	66.0275	164.775	31.768	31.104	68.75	4	4	144
21	1008	700	864	700	1152	1008	1764	864	1008	864	320	600	864	864	600	600	600	800	864	384	500	256	600	500	320	320	600	864	600	256	90.396	91.2925	58.19	151.552	31.768	84.1	32	4	4	42.12
24	1568	1152	864	1152	1568	1372	1960	864	1372	864	486	864	1008	980	864	1152	500	500	1008	700	600	500	700	864	600	320	600	864	700	320	62.5	108	62.5	48	62.5	62.5	108	4	4	27
28	2304	1960	1372	1152	2048	1372	2816	864	1372	1008	1008	864	1568	864	1568	1800	864	864	1152	700	600	864	1008	800	864	500	864	1008	1008	320	62.5	144	62.5	48	62	32	84	4	4	48
Fig 7b
DLD1	Vehicle										Tazemetostat										Alpelisib										Alpelisib+Tazemetostat
7	144	220.5	144	256	144	220.5	108	100	162	384	288	108	22.5	144	62.5	126	144	87.5	108	288	18	75	126	171.5	108	144	144	62.5	75	256	108	144	320	288	108	144	144	100	144	220.5
10	256	288	144	364.5	144	364.5	144	144	288	384	364.5	108	108	256	62.5	171.5	256	87.5	171.5	364.5	32	108	75	75	171.5	108	108	256	162	126	62.5	144	320	256	108	144	144	108	144	220.5
13	320	500	256	500	256	600	256	256	384	600	500	256	144	256	144	256	320	108	108	256	108	256	256	256	288	256	256	320	384	256	62.5	144	320	108	108	144	100	108	144	108
16	600	600	320	500	320	864	500	320	600	864	500	320	256	256	171.5	256	384	256	108	256	144	256	320	320	500	256	256	500	600	500	32	144	352	108	62.5	144	100	108	108	108
20	864	1152	600	600	500	864	600	600	864	700	500	500	320	256	256	320	600	320	256	256	320	600	864	864	600	600	600	800	864	384	32	108	320	108	62.5	108	62.5	62.5	48	108
23	864	1764	1372	1008	864	864	1372	1008	700	1008	600	864	500	320	320	384	500	320	320	320	486	864	1008	980	864	1152	500	500	1008	700	32	108	256	108	108	62.5	62.5	62.5	62.5	62.5
27	1008	1960	1568	1568	1372	1008	1372	1372	864	1372	800	864	864	600	320	600	864	500	600	864	1008	864	1568	864	1568	1800	864	864	1152	700	32	108	144	108	108	62.5	62.5	62.5	62.5	48
Fig 7c
DLD1 E545K	Vehicle										Tazemetostat										Alpelisib										Alpelisib+Tazemetostat
6	94.77	143.65	110.412	292.032	127.832	241.875	176.157	251.256	26.95	73.728	63.36	101.92	109.35	218.05	92.697	45.496	97.92	261.612	253.125	65.664	205.35	141.537	310.675	68.75	111.012	221.387	180.336	55.225	178.537	100.92	225.264	272	107.911	250.312	161.84	108	219.375	167.936	68.75	25.92
9	144	220.5	220.5	445.5	220.5	500	320	445.5	108	256	108	196	288	364.5	220.5	108	220.5	364.5	550	126	256	171.5	364.5	75	108	288	220.5	108	196	144	144	256	108	144	171.5	108	196	144	75	48
13	320	486	500	786.5	600	600	550	600	256	405	256	320	320	500	320	144	288	405	500	144	364.5	196	405	108	108	364.5	320	144	256	220.5	144	144	108	144	171.5	108	196	144	62.5	40
16	600	600	864	936	786.5	650	600	600	288	600	405	600	486	600	600	364.5	550	500	600	320	445.5	288	550	144	144	405	600	364.5	320	288	144	144	62.5	144	171.5	75	196	144	40	32
20	726	1008	936	1372	1080	1372	1008	847	600	786.5	486	726	786.5	786.5	726	550	726	600	864	500	600	500	550	144	256	550	600	405	550	320	196	144	18	144	108	40	196	144	18	18
23	936	1008	1372	1470	1152	1687.5	1267.5	1080	936	1008	600	864	847	786.5	1008	665.5	726	726	936	550	726	550	550	288	364.5	600	726	550	600	445.5	220.5	108	6	144	108	6	75	144	6	6
27	1372	1352	1470	1800	1764	2048	1764	1568	1372	1080	726	864	1008	847	1008	864	864	726	1008	600	864	786.5	600	405	405	600	864	665.5	600	550	144	75	0	220.5	108	0	75	162	0	0
30	1568	1666	2048	2304	2250	2304	2560	1764	1687.5	1152	1008	864	1080	1267.5	1152	936	936	864	1080	936	936	1008	1008	500	405	650	936	726	650	550	256	75	0	256	75	0	32	126	0	0
34	2025	2304	2048	2890	2816	2745.5	3402	2137.5	1912.5	1764	1568	864	1352	1568	1224	1008	936	1008	1267.5	1372	1008	1183	1470	600	600	726	1008	864	786	600	256	62.5	0	256	75	0	18	126	0	0
Fig 7d
DLD1 WT	Vehicle										Tazemetostat										Alpelisib										Alpelisib+Tazemetostat
6	89.7345	138.384	104.104	281.25	121	233.28	169.884	242.47	24.576	68.85	74.1285	116.614	125.087	242.47	274.604	61.852	113.144	288.684	105.593	76.7295	196.992	137.216	272.281	70.304	113.4	226.845	183.75	43.4515	181.476	86.2125	243.36	118.354	96.8	305.942	176.4	77.5	237.16	60.7475	83.106	40
9	144	126	162	352	220.5	288	220.5	352	75	220.5	126	126	144	320	288	75	162	405	126	144	196	256	364.5	108	126	320	364.5	62.5	196	108	256	126	126	364.5	171.5	108	196	62.5	62.5	32
13	220.5	256	352	600	352	550	550	600	144	352	196	171.5	245	320	500	126	364.5	550	196	220.5	288	288	550	144	256	445.5	445.5	144	364.5	126	288	256	171.5	405	171.5	75	171.5	62.5	32	13.5
16	445.5	320	650	1008	1008	864	600	786.5	364.5	650	320	288	486	600	600	288	445.5	256	500	320	405	500	600	405	364.5	600	196	108	600	256	600	364.5	320	600	171.5	108	196	62.5	18	0
20	550	600	1080	1152	1267.5	1008	1008	786.5	405	786.5	600	600	650	864	847	364.5	600	600	600	550	550	600	864	665.5	500	864	500	364.5	726	364.5	1008	500	600	1008	256	126	256	75	18	0
23	726	936	1267.5	1436.5	1470	1008	1183	936	550	1008	936	1008	650	1008	1080	405	864	726	786.5	864	864	726	864	847	600	847	500	500	936	405	1008	864	786.5	1080	320	364.5	364.5	256	13.5	0
27	1008	1080	1470	1764	1568	1352	1183	847	600	1267.5	936	1008	847	1080	968	550	786.5	907.5	1008	936	1008	864	1008	1080	1008	907.5	726	600	1008	600	1568	864	786.5	1080	486	500	500	256	0	0
30	1267.5	1267.5	1568	2025	1912.5	1666	1352	1080	864	1352	1008	1008	1080	1152	1152	864	847	1152	1008	1008	1152	1008	1152	1183	1080	1008	1152	1008	1152	1008	1008	1152	1008	1152	364.5	864	786.5	256	0	0
34	1568	1352	1912.5	2432	2176	1912.5	1352	1267.5	1008	1436.5	1152	1183	1267.5	1568	1568	1008	1008	1568	1080	1008	1352	1080	1568	1568	1152	1800	1352	1183	1080	1152	1152	1352	1152	1568	405	1152	1008	288	0	0
Fig 7e
PDX H1047R	Vehicle										Tazemetostat										Alpelisib										Alpelisib+Tazemetostat
12	75	18	56	108	196	162	108	62.5	288	256	40	75	48	196	18	6	56	288	56	126	87.5	40	56	62.5	126	288	180	288	75	32	171.5	288	320	87.5	13.5	8	75	144	56	40
16	87.5	62.5	100	144	352	405	256	75	162	62.5	75	87.5	87.5	256	40	18	64	320	100	144	144	75	87.5	75	144	288	245	320	108	75	196	320	352	87.5	32	18	108	144	100	75
19	144	108	144	220.5	486	445.5	288	126	245	75	126	144	256	320	108	62.5	162	445.5	162	220.5	144	196	126	75	144	288	245	320	126	108	196	364.5	288	87.5	40	32	126	196	196	62.5
22	320	220.5	320	320	526.5	600	352	196	352	87.5	144	162	288	445.5	126	75	320	486	405	320	220.5	108	171.5	108	196	405	294	445.5	144	126	196	364.5	288	87.5	40	32	144	220.5	256	126
26	445.5	405	600	445.5	700	864	486	364.5	486	126	288	320	320	600	256	126	352	600	445.5	486	364.5	126	256	196	220.5	445.5	486	600	364.5	171.5	364.5	405	288	364.5	196	75	108	196	171.5	171.5
30	600	600	726	526.5	847	1008	650	500	600	196	405	600	600	864	288	196	486	726	600	700	486	288	171.5	196	320	445.5	405	500	486	288	364.5	445.5	600	256	126	62.5	62.5	320	196	256
33	726	936	600	936	1008	1183	847	550	650	288	550	650	864	936	405	364.5	600	486	486	847	726	405	288	288	445.5	600	550	665.5	600	405	405	486	650	288	256	126	108	405	256	405
36	936	1008	864	1008	1080	1372	1008	864	847	405	726	1008	936	1008	550	405	936	600	650	1080	786.5	486	665.5	600	364.5	726	500	364.5	600	364.5	364.5	650	600	364.5	600	196	108	171.5	288	600
40	1267.5	1080	1008	1267.5	1470	1470	1080	936	1008	600	936	1008	1008	1080	600	500	1098.5	864	786.5	936	936	405	550	600	405	786.5	550	364.5	726	405	288	600	726	288	864	256	108	62.5	288	600
Fig 7f
Voca481 Q546P	Vehicle										Tazemetostat										Alpelisib										Alpelisib+Tazemetostat
9	320	75	62.5	18	220.5	256	108	32	126	32	144	87.5	48	62.5	18	75	32	100	56	13.5	62.5	32	48	56	256	320	216	288	62.5	196	171.5	288	320	87.5	108	48	75	144	56	162
13	486	196	171.5	40	352	405	256	75	162	62.5	220.5	144	100	108	108	144	112.5	108	87.5	32	108	48	87.5	100	364.5	600	384	445.5	108	288	256	364.5	405	87.5	108	108	75	196	75	100
16	936	405	324	126	550	600	288	288	320	144	364	220.5	162	196	171.5	220.5	220.5	144	144	256	144	108	171.5	144	500	726	486	650	144	320	256	288	445.5	126	62.5	75	75	196	75	100
19	1080	1008	500	288	864	1008	320	364.5	600	320	400	364	405	364.5	256	364.5	405	256	256	320	320	256	288	288	550	550	650	750	364.5	364.5	196	320	486	87.5	40	75	75	108	40	75
23	1764	1470	864	650	1372	1568	1008	405	600	405	864	400	600	500	320	405	500	364.5	320	500	600	364.5	500	364.5	550	600	786.5	600	600	550	144	245	445.5	126	50	108	75	171.5	18	62.5
27	2560	2304	1008	847	1470	1568	1372	650	1008	650	1372	1008	847	550	600	600	600	500	500	600	786.5	364.5	600	500	600	864	1008	600	864	864	126	162	445	126	32	75	75	171.5	18	40
30	3564	2560	1267.5	1152	1568	2025	1920	1008	1267.5	1183	1568	1080	1080	864	600	847	700	847	600	700	786.5	500	864	600	864	864	1008	600	864	1008	144	162	486	108	32	75	75	126	13.5	40
33	4400	3179	1666	1352	1800	2025	2048	1080	1470	2048	2176	1568	1568	1008	864	1080	1080	1008	864	907.5	1008	726	864	600	864	1008	1080	1008	1687.5	1008	144	162	486	75	32	75	75	126	13.5	32
37	5566	3726	2025	1764	1800	2304	2176	2048	1800	2048	2304	2176	2916	1470	936	1372	1080	1800	2048	1470	1267.5	936	1098.5	1008	1008	1470	1098.5	1912.5	2048	1080	144	162	600	108	18	75	75	126	13.5	32
Fig 7g
PDX E542K	Vehicle										Tazemetostat										Alpelisib										Alpelisib+Tazemetostat
10	256	87.5	75	320	32	48	108	171.5	32	48	100	62.5	32	256	108	64	75	87.5	62.5	256	108	40	171.5	196	112.5	62.5	18	14	62.5	171.5	32	108	108	256	288	18	171.5	18	108	18
13	256	126	108	320	62.5	75	144	171.5	40	75	144	108	40	256	108	100	75	87.5	75	256	108	108	171.5	256	162	75	40	31.5	62.5	171.5	32	75	48	256	288	6	171.5	32	62.5	18
16	256	256	144	384	108	108	220.5	196	62.5	108	196	62.5	48	196	108	144	108	126	75	256	126	126	171.5	256	180	87.5	48	56	108	196	32	75	40	196	320	6	108	32	75	18
20	320	288	144	486	108	126	220.5	220.5	75	108	256	75	75	196	126	144	144	126	87.5	256	144	144	171.5	256	245	171.5	108	108	126	256	32	62.5	40	196	256	6	108	18	62.5	32
24	445.5	320	220.5	600	126	144	288	288	126	126	288	108	126	196	196	144	144	126	87.5	256	196	196	256	256	320	196	144	126	171.5	288	32	40	32	144	171.5	4	62.5	32	40	18
27	600	384	245	600	256	144	364.5	320	144	256	320	144	256	256	220.5	196	256	256	144	220.5	196	220.5	256	288	384	288	162	144	256	364.5	32	40	32	196	144	4	62.5	32	40	18
30	1008	700	864	1008	500	162	405	320	256	288	320	288	288	320	256	220.5	256	320	288	256	288	364.5	405	320	384	500	256	256	364.5	600	32	40	32	171.5	126	4	62.5	32	40	18
33	1008	864	1008	1372	864	320	600	384	256	352	384	288	288	486	320	445.5	665.5	405	364.5	320	405	500	600	500	405	500	500	600	364.5	864	18	32	32	108	126	4	62.5	32	40	18
37	1568	1183	1098.5	1372	1080	864	500	700	405	600	600	600	384	650	500	600	864	600	405	500	550	600	600	786.5	600	500	786.5	726	500	864	32	22.5	32	108	108	4	62.5	32	22.5	18

## Sheet: Figure S1
Fig S1a
p85β			p85α
WT	E545K		WT	E545K
1	0.243426		1	1.30528
1	0.156255		1	1.27889
1	0.223245		1	0.97892
Fig S1b
p110α			p110β
WT	E545K		WT	E545K
1	0.18084		1	1.25879
1	0.249706		1	1.0897
1	0.225436		1	0.89233
Fig S1c
p110α
WT	E545K
1	0.90823
1	0.916331
1	1.18769
Fig S1f
p85β
WT	R88Q	K111N	N345K	C420R	E542K	E545K	Q546K	M1043I	H1047R	G1049R
1	1.05794	1.30075	1.16538	1.36492	0.323414	0.461281	0.518884	0.798465	1.40631	1.08999
1	1.06299	1.37942	1.34576	1.45378	0.391643	0.559328	0.557175	0.926192	1.69178	1.31176
1	1.04379	1.1298	1.19879	1.28798	0.345098	0.467389	0.528942	1.07982	1.28986	1.15749
p85α
WT	R88Q	K111N	N345K	C420R	E542K	E545K	Q546K	M1043I	H1047R	G1049R
1	1.29911	1.25258	1.17993	1.19818	1.08502	1.07539	1.20136	1.0733	1.0182	0.888614
1	1.35057	1.36177	1.39261	1.29687	1.2507	1.28674	1.31713	1.28397	1.2347	1.0723
1	1.12312	1.09834	0.90879	1.01293	0.93298	0.932345	0.890752	0.923423	1.12325	1.19837
Fig S1g
p110α
SW480	LoVo	HCT116	T47D	DLD1	H460
1	0.879672	0.885459	1.01042	0.356535	0.350191
1	0.860639	0.867244	1	0.139716	0.0658771
1	0.908979	0.912784	0.997864	0.223561	0.184627
p110β
SW480	LoVo	HCT116	T47D	DLD1	H460
1	1.00287	1.09206	1.27348	1.22192	1.1594
1	0.989328	1.08444	1.24645	1.22478	1.16853
1	1.00123	1.07896	1.00246	1.0279	1.07688
Fig S1h
p85β
SW480	LoVo	HCT116	T47D	DLD1	H460
0.999999	0.965047	0.851568	1.38534	0.185311	0.252593
0.999999	0.979051	1.02418	1.36192	0.303985	0.403144
1	0.987812	1.1288	1.02467	0.253462	0.223768
p85α
SW480	LoVo	HCT116	T47D	DLD1	H460
1	0.763767	0.759183	0.942611	0.837753	1.01056
1	0.646692	0.848819	0.928034	0.855037	0.950259
1	0.89769	0.925688	0.978678	0.943218	0.967812
IRS1
SW480	LoVo	HCT116	T47D	DLD1	H460
0.999999	1.15669	0.731694	1.39027	2.0335	5.24371
1	0.996438	0.789488	0.840363	1.9855	4.02338
1	1.02898	0.987325	0.871093	2.1578	4.23453

## Sheet: Figure S2
Fig S2a									Fig S2c
COAD		BLCA		BRCA		UCEC			Days	MB361			siRNA-p85β-1			siRNA-p85β-2				Days	SW948			siRNA-p85β
NT	Tumor	NT	Tumor	NT	Tumor	NT	Tumor		1	0.398	0.363	0.383	0.393	0.382	0.379	0.382	0.386	0.388		1	0.235	0.241	0.223	0.254	0.225	0.232
0.12775	0.230269	0.066038	0.160699	0.234497	0.168943	0.221061	0.489795		2	0.689	0.453	0.643	0.575	0.649	0.574	0.583	0.525	0.512		2	0.355	0.365	0.331	0.335	0.356	0.324
0.153907	0.102138	0.03928	0.172959	0.107264	0.133733	0.148643	0.497716		3	1.046	1.165	0.998	0.75696	0.4365	0.695	0.62	0.635	0.735		3	0.856	0.855	0.878	0.635	0.523	0.722
0.216366	0.266552	0.078117	0.233548	0.078632	0.083881	0.076047	0.466581		4	2.176	1.979	2.158	1.167	1.078	1.03	1.625	1.436	1.304		4	1.236	1.244	1.425	0.866	0.688	0.822
0.27153	0.455139	0.06282	0.235995	0.132764	0.09273	0.327221	0.282361		5	3.969	4.674	4.523	2.043	3.245	2.686	2.869	2.372	2.119		5	2.454	1.924	2.065	1.021	1.025	1.365
0.239721	0.124778	0.293205	0.175079	0.102394	0.188871	0.140226	0.182031		Fig S2d
0.200194	0.477573	0.145474	0.258896	0.093945	0.320884	0.093604	0.322172			MB361	siRNA-p85β-1	siRNA-p85β-2		SW948	siRNA-p85β
0.21542	0.148026	0.28856	0.13344	0.137113	0.349166	0.201875	0.346732			689	325	422		612	203
0.274337	0.509835	0.151131	0.250203	0.095932	0.277232	0.284942	0.21669			582	255	399		678	245
0.214601	0.282738	0.082696	0.24175	0.093626	0.212748	0.294647	0.227178			742	399	302		685	192
0.279552	0.17005	0.073341	0.267976	0.14883	0.09438	0.197195	0.137953
0.145517	0.420286	0.167194	0.362591	0.113571	0.15568	0.109765	0.253889		Fig S2f
0.249768	0.341687	0.090322	0.242299	0.074575	0.174913	0.229167	0.70105		Days	T47D			siRNA-p85β-1			siRNA-p85β-2				Days	SW480			siRNA-p85β
0.181145	0.302551	0.413378	0.264763	0.075083	0.242848	0.093369	0.226618		1	0.302	0.365	0.336	0.312	0.324	0.374	0.341	0.335	0.316		1	0.452	0.465	0.425	0.412	0.474	0.433
0.197309	0.400072	0.290076	0.132088	0.106058	0.154995	0.264054	0.307213		2	0.377	0.468	0.494	0.528	0.574	0.558	0.442	0.499	0.434		2	0.635	0.623	0.685	0.752	0.698	0.712
0.157124	0.267082	0.16644	0.194843	0.142637	0.102169	0.180412	0.488244		3	0.965	0.957	0.834	0.647	1.179	0.896	1.317	1.215	1.295		3	1.056	1.145	1.365	1.254	1.454	1.252
0.116697	0.340424	0.135294	0.186858	0.113657	0.189683	0.152279	0.405723		4	1.133	1.48	1.617	1.54	1.777	1.549	1.683	1.57	1.519		4	1.965	1.986	2.254	1.658	1.988	2.022
0.216568	0.128854	0.215821	0.272482	0.045906	0.099446	0.208369	0.29631		5	2.56	3.113	3.276	3.431	2.758	3.13	3.334	3.477	3.224		5	2.655	2.545	2.365	2.685	2.145	2.658
0.224556	0.257424	0.141404	0.156882	0.089666	0.127754	0.133862	0.364736		Fig S2g
0.10125	0.379015	0.200889	0.229725	0.096367	0.194743	0.078311	0.1911			T47D	siRNA-p85β-1	siRNA-p85β-2		SW480	siRNA-p85β
0.299581	0.598398		0.210159	0.125542	0.212111	0.166411	0.303724			189	128	176		633	536
0.162739	0.448896		0.159498	0.101906	0.43713	0.172104	0.183147			159	177	166		578	685
0.178995	0.273942		0.129734	0.024133	0.060118	0.394226	0.116844			156	196	193		623	600
0.257359	0.540885		0.061446	0.100685	0.21445	0.133752	0.608579
0.128036	0.467781		0.415162	0.121146	0.592993	0.316674	0.946037
0.117368	0.492733		0.263102	0.200123	0.095546	0.241351	0.62248
0.162078	0.687583		0.15919	0.157451	0.156468	0.531402	0.320168
0.0994512	0.216148		0.108911	0.110648	0.200167	0.294646	0.362458
0.228457	0.276458		0.329284	0.133392	0.181685	0.220817	0.447835
0.190199	0.301751		0.094909	0.052683	0.15519	0.203711	0.39523
0.383595	0.244302		0.428634	0.144438	0.176361	0.167846	0.170635
0.213556	0.255472		0.099401	0.061798	0.24357	0.504687	0.604977
0.0862008	0.4513		0.167534	0.078186	0.340326	0.265631	0.475865
0.106607	0.13517		0.131264	0.081796	0.148623	0.449904	0.511184
0.110725	0.193024		0.23223	0.117028	0.140579	0.22124	0.292188
0.214102	0.143836		0.253018	0.112648	0.23554	0.425806	0.868317
0.204545	0.410572		0.118132	0.136476	0.306225		0.544906
0.224389	0.213308		0.304218	0.115646	0.350242		0.143288
0.197665	0.712498		0.201881	0.195305	0.220603		0.259013
0.196218	0.410341		0.19819	0.126002	0.195088		0.682318
0.225233	0.310899		0.15651	0.09134	0.094622		0.624952
0.0689687	0.305188		0.667382	0.093832	0.139958		0.569577
	0.175409		0.394764	0.139389	0.171773		0.244552
	0.335995		0.155327	0.142844	0.111658		0.488042
	0.351946		0.304432	0.076962	0.227718		0.472964
	0.246835		0.293561	0.146402	0.195757		0.382914
	0.293597		0.236779	0.13611	0.167018		0.481436
	0.176412		0.293142	0.151263	0.111555		0.38356
	0.309384		0.161474	0.156823	0.083468		0.352149
	0.313641		0.320078	0.133087	0.186301		0.366084
	0.421654		0.229039	0.085436	0.166001		0.232057
	0.254586		0.159016	0.127379	0.147866		0.407082
	0.312683		0.161942	0.123151	0.085112		0.337195
	0.366993		0.255766	0.089771	0.221521		0.237912
	0.226278		0.06616	0.373662	0.233915		1.1659
	0.302013		0.27574	0.161522	0.262565		0.540202
	0.950267		0.331954	0.120025	0.926461		0.213935
	0.307124		0.212407	0.136603	0.215401		0.213368
	0.259528		0.237797	0.120163	0.169528		0.294939
	0.135602		0.203104	0.056001	0.198474		0.204905
	0.406544		0.148949	0.149137	0.580359		0.154422
	0.217628		0.215982	0.079189	0.237538		0.372352
	0.16802		0.167165	0.080179	0.320186		0.143884
	0.288072		0.396675	0.130383	0.272557		0.49604
	0.213185		0.145606	0.1151	0.497168		0.278943
	0.234131		0.32871	0.126272	0.386367		0.406351
	0.136385		0.354846	0.085949	0.150892		0.654918
	0.333742		0.219345	0.071816	0.106399		0.273076
	0.0572804		0.344236	0.106796	0.166032		0.271915
	0.139459		0.391272	0.08009	0.580348		0.584707
	0.212782		0.415326	0.102761	0.331813		0.522879
	0.215703		0.514067	0.092444	0.427574		0.66513
	0.371967		0.570682	0.255765	0.287042		0.196912
	0.234863		0.497113	0.080702	0.157503		1.18871
	0.324646		0.285321	0.095949	0.120476		0.335372
	0.366391		0.474446	0.142555	0.283103		0.319189
	0.297387		0.530696	0.07686	0.317414		0.344655
	0.34478		0.566724	0.075771	0.431148		0.528348
	0.484234		0.329515	0.133542	0.583949		0.739974
	0.529815		0.435059	0.117205	0.214823		0.45625
	0.343521		0.590455	0.18202	0.444981		0.188157
	0.232671		0.435535	0.108908	0.492359		0.330617
	0.300138		0.369642	0.08537	0.303201		0.265032
	0.427629		0.292607	0.04742	0.281501		0.52224
	0.18938		0.33475	0.084	0.119133		0.261855
	0.0650945		0.171379	0.107103	0.199815		0.262337
	0.480796		0.273271	0.111326	0.108489		0.462099
	0.291821		0.136729	0.039212	0.17271		0.576996
	0.169726		0.098658	0.061402	0.170755		0.260132
	0.380074		0.153515	0.225899	0.321924		0.338594
	0.226137		0.529767	0.086443	0.100621		0.319233
	0.522206		0.356483	0.047612	0.148668		0.333542
	0.468195		0.412112	0.079098	0.055511		0.285408
	0.363627		0.26958	0.131891	0.234466		0.354015
	0.166382		0.202321	0.168084	0.129701		0.434977
	0.594604		0.220351	0.191184	0.166593		0.358552
	0.197485		0.30939	0.05097	0.145122		0.280994
	0.25008		0.375015	0.114133	0.234695		0.448155
	0.955334		0.086054	0.147634	0.061345		0.45727
	0.161052		0.163744	0.122755	0.163666		0.410015
	0.28035		0.180345	0.06838	0.196939		0.226733
	0.497728		0.259878	0.073374	0.167835		0.279589
	0.260361		0.158428	0.136133	0.187703		0.590192
	0.165512		0.609522	0.049909	0.26241		0.142107
	0.667404		0.122851	0.0612	0.183968		0.429812
	0.0959291		0.252534	0.059308	0.104894		0.531888
	0.231917		0.225119	0.082491	0.168774		0.347666
	0.289955		0.172301	0.034221	0.216741		0.333446
	0.185374		0.306622	0.061678	0.162106		0.362758
	0.210143		0.311311	0.034023	0.237411		0.40536
	0.183043		0.127546	0.045375	0.154361		0.649371
	0.522691		0.1426	0.057467	0.134193		0.831893
	0.221457		0.203258	0.046082	0.147701		0.793799
	0.201089		0.295333	0.09111	0.10795		1.01216
	0.285065		0.233879		0.25978		0.259326
	0.142754		0.168701		0.179961		0.502188
	0.268948		0.151526		0.16916		0.241397
	0.507732		0.204175		0.189321		0.348103
	0.276362		0.197203		0.109363		0.417216
	0.252657		0.153088		0.150394		0.743305
	0.0577457		0.155826		0.160998		0.327044
	0.185279		0.216023		0.205377		0.342199
	0.231425		0.140585		0.159779		0.654708
	0.162721		0.322991		0.232901		0.507335
	0.314547		0.389183		0.220617		0.434715
	0.179989		0.574366		0.207095		0.496425
	0.274385		0.333467		0.139371		0.848644
	0.169669		0.226573		0.159775		0.84959
	0.131705		0.403174		0.15844		0.585894
	0.301395		0.325411		0.165169		0.481391
	0.198664		0.234674		0.142099		0.664002
	0.406547		0.350636		0.223931		0.804293
	0.261582		0.170833		0.141094		0.271544
	0.280331		0.492744		0.235991		0.598987
	0.407844		0.080847		0.105822		0.396164
	0.177725		0.231823		0.151551		0.365002
	0.315256		0.136306		0.210675		0.540016
	0.147319		0.181218		0.23879		0.391932
	0.318865		0.164185		0.052691		0.325186
	0.651878		0.273213		0.084088		0.767949
	0.00766158		0.183351		0.162939		0.237541
	0.340699		0.266071		0.207008		0.394386
	0.339824		0.307583		0.186062		0.48942
	0.358276		0.115457		0.364484		0.109032
	0.236845		0.202227		0.703364		0.500346
	0.513894		0.265793		0.344447		0.115466
	0.287523		0.22189		0.14913		0.190011
	0.243043		0.64063		0.209854		0.237467
	0.298965		0.222439		0.213048		0.303389
	0.311498		0.46158		0.337989		0.405144
	0.178832		0.225521		0.233371		0.485281
	0.367612		0.691584		0.147182		0.307747
	0.185498		1.04525		0.202759		1.03278
	0.24723		0.31043		0.295826		0.391338
	0.691672		0.354474		0.18971		0.552587
	0.27206		0.199148		0.285		0.165183
	0.517025		0.24621		0.252314		0.945274
	0.126385		0.49495		0.100491		0.18886
	0.359491		0.294964		0.13182		0.676543
	0.403842		0.230429		0.252242		0.469354
	0.52588		0.232215		0.218496		0.606984
	0.279517		0.475947		0.468152		0.213277
	0.227704		0.224628		0.169717		0.317798
	0.339382		0.260052		0.109717		0.301741
	0.235712		0.22956		0.18558		0.194303
	0.560016		0.131752		0.132007		1.46704
	0.310827		0.158161		0.091673		0.5539
	0.439048		0.391389		0.140351		0.458787
	0.370493		0.228132		0.16446		0.552529
	0.288792		0.211509		0.189318		0.151302
	0.28029		0.186227		0.190405		0.642644
	0.217839		0.25721		0.136957		0.42017
	0.294134		0.141344		0.154582		0.32683
	0.149924		0.179533		0.116507		0.888038
	0.675981		0.123779		0.357246		0.712978
	0.272426		0.068899		0.178964		0.233934
	0.237063		0.174289		0.171259		0.634141
	0.152387		0.175789		0.160811		0.629424
	0.259655		0.18828		0.13513		0.436805
	0.584728		0.141825		0.365288		0.353913
	0.333486		0.085682		0.17529		0.415354
	0.0953506		0.257698		0.302104		0.569829
	0.0928969		0.247097		0.281511		0.564683
	0.543682		0.123473		0.219835		0.407406
	0.31125		0.234714		0.145559		0.200525
	0.334198		0.313614		0.191399		0.167152
	0.404959		0.176763		0.286853		0.495441
	0.341212		0.147535		0.302034		0.565347
	0.395911		0.219165		0.718975		0.416285
	0.193577		0.179436		0.242342		0.45214
	0.112338		0.499563		0.342316		0.413417
	0.476651		0.477708		0.308683		0.43894
	0.224306		0.639633		0.13587		0.270597
	0.306057		0.264464		0.476638		0.338251
	0.267449		0.33198		0.133965		0.42001
	0.340066		0.344101		0.282319		0.463636
	0.188605		0.615047		0.085368		0.427901
	0.415617		0.240299		0.163764		0.539932
	0.192195		0.281647		0.136527		0.198339
	0.715391		0.306067		0.341273		0.356995
	0.978607		0.233174		0.232395		0.421354
	0.309368		0.14513		0.097217		0.80309
	0.102981		0.130753		0.201567		0.46044
	0.296429		0.182529		0.324944		0.622161
	0.313748		0.32121		0.097312		0.758427
	0.408164		0.279021		0.185853		0.49422
	0.345261		0.305174		0.164034		0.410492
	0.38324		0.291092		0.207451		0.355023
	0.205618		0.172995		0.087368		0.379919
	0.525302		0.271161		0.016921		0.307832
	0.53274		0.157966		0.154441		0.18978
	0.112053		0.377439		0.259947		0.252849
	0.167936		0.17135		0.168172		0.254277
	0.338109		0.20975		0.160109		0.262305
	0.359565		0.265092		0.098765		0.237448
	0.371072		0.116314		0.182277		0.406712
	0.311776		0.19738		0.185564		0.166446
	0.417018		0.186102		0.08807		0.580029
	0.204501		0.327903		0.151613		0.499351
	0.328759		0.333036		0.114722		0.320832
	0.313159		0.274597		0.187637		0.151861
	0.237223		0.37652		0.112787		0.405836
	1.10751		0.249273		0.078121		0.412659
	0.284159		0.432239		0.127777		0.526948
	0.167459		0.161478		0.272376		0.537836
	0.388628		0.251134		0.118331		0.434838
	0.152294		0.277915		0.292533		0.326777
	0.291552		0.086994		0.229437		0.847541
	0.253918		0.163306		0.280616		0.417881
	0.652058		0.178267		0.172343		0.257508
	0.263095		0.583657		0.41824		0.29504
	0.30823		0.251211		0.200091		0.32724
	0.31439		0.148474		0.149178		0.139401
	0.295651		0.278455		0.096009		0.409105
	0.290624		0.23808		0.274715		0.695055
	0.181166		0.411135		0.103848		0.389643
	0.297035		0.156776		0.112293		0.225957
	0.283355		0.113589		0.157513		0.263109
	0.21873		0.169636		0.342814		0.355659
	0.17396		0.229554		0.09533		0.521708
	0.641771		0.122718		0.261333		0.270088
	0.121484		0.223685		0.086173		0.27955
	0.31831		0.261145		0.161609		0.254501
	0.187927		0.115142		0.173015		0.354176
	0.300932		0.229385		0.108875		0.207943
	0.306078		0.181851		0.119393		0.213902
	0.473171		0.219188		0.109816		0.404008
	0.223619		0.410768		0.170971		0.407951
	0.44275		0.46402		0.194026		0.448036
	0.137131		0.692092		0.157895		0.18437
	0.374408		0.441734		0.288854		0.119319
	0.205947		0.17404		0.187567		0.461637
	0.291773		0.143627		0.091883		0.475802
	0.673393		0.19806		0.089088		0.439584
	0.149575		0.995279		0.074457		0.464462
	0.197717		0.196321		0.072585		0.532328
	0.435943		0.274963		0.223948		0.613086
	0.551631		0.158135		0.184439		0.321805
	0.405386		0.195915		0.1137		0.302212
	0.219435		0.263851		0.141179		0.323959
	0.321922		0.687004		0.181636		0.419828
	0.312965		0.206739		0.174555		0.16355
	0.220253		0.21337		0.22936		0.231288
	0.112071		0.445452		0.096688		0.213811
	0.377823		0.206826		0.150289		0.597025
	0.144839		0.259398		0.212819		0.557317
	0.265865		0.226207		0.200498		0.340278
	0.593797		0.220795		0.186317		0.264003
	0.341256		0.152051		0.141016		0.243627
	0.608781		0.238548		0.229917		0.202089
	0.364869		0.110501		0.110727		0.322396
	0.317349		0.305196		0.205303		0.653729
	0.19717		0.151674		0.125539		0.501567
	0.174193		0.20051		0.176332		0.291476
	0.28673		0.107442		0.173375		0.316784
	0.205053		0.219513		0.062505		0.303272
	0.165557		0.437026		0.157717		0.20176
	0.466134		0.402072		0.235046		0.416046
	0.414098		0.159709		0.129006		0.196969
	0.212387		0.233901		0.143863		0.372047
	0.200343		0.183368		0.126982		0.263451
	0.239166		0.146893		0.111149		0.384685
	0.346436		0.177235		0.348855		0.214261
	0.472114		0.161353		0.148225		0.258883
	0.229094		0.206384		0.059394		0.459053
	0.227572		0.278629		0.09492		0.332402
	0.37199		0.416837		0.113549		0.733936
	0.338272		0.191187		0.231497		0.434071
	0.504351		0.237272		0.183879		0.399384
	0.18132		0.318397		0.13206		0.548708
	0.353749		0.086015		0.132163		0.312827
	0.443575		0.230509		0.188599		0.45389
	0.193306		0.305207		0.236371		0.54516
	0.342089		0.132793		0.150622		0.300652
	0.162694		0.126981		0.404503		0.330892
	0.136097		0.579008		0.262218		0.17568
	0.135138		0.523924		0.426641		0.423096
	0.354131		0.34037		0.151652		0.476857
	0.278861		0.251161		0.420459		0.388233
	0.363896		0.442971		0.77839		0.432205
	0.0874977		0.182447		0.50744		0.451726
	0.371		0.182627		0.219651		0.398299
	0.278442		0.16058		0.350261		0.249867
	0.378261		0.199895		0.286844		0.407814
	0.387521		0.207291		0.22063		0.274736
	0.470421		0.116498		0.331609		0.462632
	0.189009		0.459867		0.159294		0.206373
	0.143387		0.207092		0.381969		0.360944
	0.0995058		0.913539		0.302963		0.449023
	0.385783		0.295269		0.252546		0.32174
	0.247911		0.162385		0.336094		0.275635
	0.224166		0.235712		0.391262		0.488245
	0.191355		0.208305		0.337156		0.235737
	0.341483		0.219218		0.209377		0.380831
	0.375287		0.285692		0.368544		0.28423
	0.295342		0.396262		0.254596		0.280286
	0.494752		0.271266		0.375154		0.223404
	0.416011		0.241979		0.132951		0.267798
	0.125232		0.251415		0.236341		0.570818
	0.365154		0.242069		0.228138		0.518954
	0.383425		0.199883		0.072221		0.313667
	0.133202		0.148942		0.129363		0.459097
	0.489255		0.208892		0.260402		0.213064
	0.386437		0.192601		0.099042		0.48253
	0.1711		0.435484		0.20584		0.568248
	0.134385		0.164659		0.170137		0.21587
	0.489696		0.273502		0.16093		0.328693
	0.135679		0.127856		0.18975		0.228591
	0.489612		0.229094		0.148975		0.559669
	0.232847		0.135122		0.292137		0.440342
	0.224112		0.185206		0.220059		0.392358
	0.140856		0.398847		0.082265		0.497944
	0.422071		0.222563		0.210559		0.346573
	0.194424		0.256075		0.203015		0.281077
	0.272989		0.197122		0.155064		0.558344
	0.256255		0.193623		0.440257		0.40345
	0.199566		0.117743		0.110676		1.33678
	0.210754		0.139194		0.103605		0.356398
	0.172125		0.342503		0.394072		1.18952
	0.148717		0.100709		0.187423		1.05919
	0.608331		0.17909		0.298413		1.00927
	0.314497		0.252523		0.171017		0.697022
	0.267337		0.223133		0.221659		0.206654
	0.695195		0.444261		0.096826		0.453455
	0.169106		0.106271		0.126204		0.128956
	0.27898		0.143088		0.702019		0.440101
	0.148377		0.194821		0.219065		0.252779
	0.227824		0.127452		0.25441		0.476405
	0.323983		0.179052		0.189607		0.337131
	0.194901		0.139012		0.128599		0.3562
	0.340715		0.227023		0.188645		0.3998
	0.305141		0.241473		0.180808		0.506123
	0.491486		0.112501		0.156325		0.217221
	0.379525		0.14014		0.109588		0.314779
	0.397636		0.169551		0.174045		0.185469
	0.170019		0.208268		0.175361		0.274694
	0.39247		0.148204		0.494366		0.321751
	0.445675		0.216917		0.248848		0.364618
	0.235361		0.297219		0.242077		0.753213
	0.190481		0.214094		0.139152		0.518671
	0.340264		0.175043		0.107332		0.290343
	0.335113		0.112809		0.362902		0.326664
	0.490592		0.216082		0.266735		0.263455
	0.248602		0.170765		0.043402		0.284815
	0.284944		0.210748		0.149696		0.211912
	0.499688		0.305		0.407948		0.195707
	0.200012		0.138306		0.624519		0.378543
	0.31653		0.164519		0.265987		0.400718
	0.132706		0.172279		0.308157		0.447186
	0.235826		0.426824		0.198421		0.39455
	0.425613		0.21338		0.121166		0.544862
	0.241454		0.150874		0.143297		0.269893
	0.223905		0.077586		0.202318		0.233793
	0.383358		0.18344		0.172714		0.189652
	0.277367		0.141553		0.284589		0.560264
	0.373164		0.200855		0.375513		0.606177
	0.342781		0.190507		0.171132		0.441479
	0.249195		0.220897		0.56136		1.35582
	0.40918		0.353012		0.154935		0.364746
	0.193806		0.466583		0.086349		0.211951
	0.333509		0.19134		0.170386		0.323236
	0.227352		0.279653		0.207578		0.345013
	0.317371		0.143398		0.103389		0.412245
	0.360027		0.29598		0.122686		0.32767
	0.282205		0.362463		0.111435		0.573492
	0.406293		0.149413		0.60457		0.368615
	0.241398		0.344476		0.274862		0.450975
	0.296627		0.453996		0.129857		0.198284
	0.252633		0.26844		0.405607		0.351512
	0.578879		0.364615		0.433162		0.314576
	0.860557		0.231115		0.235785		0.880795
	0.323098		0.181423		0.292173		0.595731
	0.270933		0.205844		0.333227		0.570914
	0.205895		0.363002		0.297388		0.756024
	0.500708		0.120676		0.161429		0.329721
	0		0.342119		0.262694		0.41843
	0.385457		0.236409		0.153701		0.361495
	0.202067		0.212695		0.291126		0.223747
	0.273065		0.312559		0.31347		0.803904
			0.191167		0.288288		0.515502
			0.201081		0.13998		0.233914
			0.228343		0.324258		0.48951
			0.267495		0.454787		0.602327
			0.222489		0.570094		1.00451
			0.250196		0.360423		0.878125
			0.199044		0.110506		0.260318
			0.146933		0.185223		0.355587
			0.131831		0.113388		0.466507
			0.122976		0.22365		0.830285
			0.130716		0.164855		0.497887
			0.150601		0.592218		0.222439
			0.077296		0.6408		0.38383
					0.100648		0.156331
					0.154817		0.335286
					0.09818		0.456336
					0.15119		0.411136
					0.092379		0.549192
					0.227846		0.496687
					0.488889		0.148093
					0.099802		0.648839
					0.099604		0.409377
					0.220224		0.218563
					0.146539		0.537754
					0.177265		1.27747
					0.178981		0.858638
					0.209482		1.06233
					0.13611		0.645516
					0.141192		1.3909
					0.465081		0.661556
					0.123823		0.349133
					0.105745		1.02126
					0.241592		0.743359
					0.158904		0.374781
					0.219859		0.363137
					0.209652		0.911038
					0.151469		1.03441
					0.220156		0.435593
					0.243463		0.298261
					0.205564		0.509313
					0.346592		0.40474
					0.177975		0.331168
					0.178176		0.45887
					0.132045		0.471313
					0.154934		0.352631
					0.216044		0.277225
					0.152912		0.578369
					0.104289		0.578125
					0.168122		0.786847
					0.147334		0.269502
					0.133728		0.363426
					0.175117		0.449896
					0.205233		0.454062
					0.141838		0.353785
					0.128096		0.328245
					0.157729		0.610552
					0.254279		0.721353
					0.153266		0.238478
					0.119986		0.297466
					0.070859		0.228522
					0.125698		0.460051
					0.170919		0.84359
					0.193519		0.46928
					0.131311		0.71293
					0.105068		0.451066
					0.219527		0.269418
					0.128782		0.620972
					0.170192		0.381337
					0.102865		0.273791
					0.107837		0.643807
					0.104886		0.298974
					0.390192		0.236197
					0.106079		0.243674
					0.149005		0.277609
					0.18216		0.336042
					0.300239		0.345774
					0.11555		0.611967
					0.118916		0.268418
					0.179021		0.563989
					0.352724		0.266972
					0.140525		0.140949
					0.187357		0.75161
					0.168337		0.422262
					0.256288		0.222748
					0.305255		0.202788
					0.732198		0.301496
					0.220506		0.247518
					0.134531		0.674965
					0.312661		0.327246
					0.263278		0.64324
					0.283558		0.541377
					0.288657		0.537937
					0.351198		0.170503
					0.240796		1.02454
					0.165363		0.393582
					0.212493		0.497399
					0.454325		0.3298
					0.17419		0.390877
					0.35748		0.233151
					0.262895		0.221265
					0.229233		0.49551
					0.393839		0.16402
					0.301081		0.953905
					0.18558		0.471116
					0.453296		0.291511
					0.21575		0.184258
					0.220727		0.782985
					0.116881		0.205458
					0.190523		0.108371
					0.194754		0.114671
					0.131819		0.270071
					0.279304		0.507284
					0.139727		0.447858
					0.185187		0.49556
					0.0912		0.383123
					0.279272		0.182129
					0.158592		0.640229
					0.171294		0.188837
					0.18544		0.491483
					0.186864		0.301831
					0.288358		0.35028
					0.233629		0.281191
					0.601305		0.350691
					0.284289		0.462603
					0.161318		0.640345
					0.247002		0.147986
					0.253819		1.16168
					0.194641		0.172492
					0.206223		0.174178
					0.11676		0.579959
					0.284557		0.196959
					0.190241		0.586962
					0.180866		0.322168
					0.143191		0.786204
					0.218615		0.627137
					0.174993		0.284582
					0.277348		0.835465
					0.276915		0.743519
					0.221655		0.270303
					0.173839		0.325456
					0.243413		0.435089
					0.138857		0.509059
					0.429945		0.695697
					0.228794		0.696638
					0.239948		0.278178
					0.293154		0.844898
					0.066149		0.298794
					0.172164		0.714117
					0.090862		0.401177
					0.214752		0.476308
					0.22261		0.22261
					0.30181		0.30181
					0.09159		0.09159
					0.126703		0.126703
					0.145112		0.145112
					0.126766		0.126766
					0.140009		0.140009
					0.094381		0.094381
					0.260589		0.260589
					0.107972		0.107972
					0.144681		0.144681
					0.140086		0.140086
					0.339968		0.339968
					0.11038		0.11038
					0.133936		0.133936
					0.243282		0.243282
					0.246894		0.246894
					0.343306		0.343306
					0.10763		0.10763
					0.052458		0.052458
					0.20328		0.20328
					0.338097		0.338097
					0.101838		0.101838
					0.132825		0.132825
					0.216567		0.216567
					0.31072		0.31072
					0.116278		0.116278
					0.234503		0.234503
					0.15754		0.15754
					0.098524		0.098524
					0.160874		0.160874
					0.24991		0.24991
					0.25078		0.25078
					0.23851		0.23851
					0.225668		0.225668
					0.231653		0.231653
					0.12392		0.12392
					0.209897		0.209897
					0.162766		0.162766
					0.2343		0.2343
					0.74228		0.74228
					0.157116		0.157116
					0.170522		0.170522
					0.165463		0.165463
					0.231177		0.231177
					0.214263		0.214263
					0.167195		0.167195
					0.254831		0.254831
					0.069863		0.069863
					0.110225		0.110225
					0.186343		0.186343
					0.228042		0.228042
					0.175322		0.175322
					0.255427		0.255427
					0.45428		0.45428
					0.26094		0.26094
					0.284598		0.284598
					0.273502		0.273502
					0.16632		0.16632
					0.229076		0.229076
					0.325073		0.325073
					0.150239		0.150239
					0.11234		0.11234
					0.301367		0.301367
					0.253628		0.253628
					0.127109		0.127109
					0.221746		0.221746
					0.21011		0.21011
					0.229976		0.229976
					0.161969		0.161969
					0.236047		0.236047
					0.162529		0.162529
					0.432365		0.432365
					0.160968		0.160968
					0.171628		0.171628
					0.39643		0.39643
					0.236559		0.236559
					0.186674		0.186674
					0.379458		0.379458
					0.265947		0.265947
					0.125038		0.125038
					0.226937		0.226937
					0.20578		0.20578
					0.173662		0.173662
					0.213002		0.213002
					0.319193		0.319193
					0.160844		0.160844
					0.233693		0.233693
					0.144581		0.144581
					0.118002		0.118002
					0.116656		0.116656
					0.17591		0.17591
					0.28934		0.28934
					0.386751		0.386751
					0.162643		0.162643
					0.173927		0.173927
					0.104946		0.104946
					0.164265		0.164265
					0.162117		0.162117
					0.10007		0.10007
					0.280364		0.280364
					0.314501		0.314501
					0.143774		0.143774
					0.143213		0.143213
					0.161191		0.161191
					0.132109		0.132109
					0.085505		0.085505
					0.241524		0.241524
					0.205222		0.205222
					0.12587		0.12587
					0.120971		0.120971
					0.257985		0.257985
					0.211305		0.211305
					0.199506		0.199506
					0.235483		0.235483
					0.095853		0.095853
					0.13575		0.13575
					0.094595		0.094595
					0.313996		0.313996
					0.086241		0.086241
					0.216688		0.216688
					0.164645		0.164645
					0.21682		0.21682
					0.155487		0.155487
					0.317043		0.317043
					0.163786		0.163786
					0.222552		0.222552
					0.215934		0.215934
					0.401372		0.401372
					0.598738		0.598738
					0.410516		0.410516
					0.204441		0.204441
					0.197081		0.197081
					0.193478		0.193478
					0.221126		0.221126
					0.0803		0.0803
					0.123309		0.123309
					0.136222		0.136222
					0.225983		0.225983
					0.385057		0.385057
					0.105359		0.105359
					0.203454		0.203454
					0.274078		0.274078
					0.367401		0.367401
					0.318539		0.318539
					0.248753		0.248753
					0.085163		0.085163
					0.280497		0.280497
					0.378151		0.378151
					0.29043		0.29043
					0.558283		0.558283
					0.450609		0.450609
					0.18748		0.18748
					0.289359		0.289359
					0.216631		0.216631
					0.187218		0.187218
					0.515749		0.515749
					0.353759		0.353759
					0.148777		0.148777
					0.515929		0.515929
					0.401637		0.401637
					0.189018		0.189018
					0.437557		0.437557
					0.32202		0.32202
					0.426209		0.426209
					0.13946		0.13946
					0.192848		0.192848
					0.324617		0.324617
					0.240984		0.240984
					0.173489		0.173489
					0.245267		0.245267
					0.075935		0.075935
					0.087638		0.087638
					0.290145		0.290145
					0.202409		0.202409
					0.091108		0.091108
					0.304234		0.304234
					0.169167		0.169167
					0.187246		0.187246
					0.12665		0.12665
					0.131744		0.131744
					0.211734		0.211734
					0.13062		0.13062
					0.215536		0.215536
					0.170979		0.170979
					0.159832		0.159832
					0.243425		0.243425
					0.198593		0.198593
					0.136666		0.136666
					0.443887		0.443887
					0.278957		0.278957
					0.160717		0.160717
					0.203039		0.203039
					0.219758		0.219758
					0.12499		0.12499
					0.288289		0.288289
					0.144157		0.144157
					0.100588		0.100588
					0.165175		0.165175
					0.176022		0.176022
					0.140532		0.140532
					0.160086		0.160086
					0.154821		0.154821
					0.146272		0.146272
					0.191713		0.191713
					0.167412		0.167412
					0.162137		0.162137
					0.298569		0.298569
					0.223593		0.223593
					0.27823		0.27823
					0.277241		0.277241
					0.185214		0.185214
					0.081129		0.081129
					0.202065		0.202065
					0.123692		0.123692
					0.11269		0.11269
					0.096192		0.096192
					0.226594		0.226594
					0.15493		0.15493
					0.166327		0.166327
					0.226594		0.226594
					0.190652		0.190652
					0.116804		0.116804
					0.15243		0.15243
					0.125982		0.125982
					0.292523		0.292523
					0.145226		0.145226
					0.186889		0.186889
					0.119462		0.119462
					0.221806		0.221806
					0.108701		0.108701
					0.117712		0.117712
					0.156048		0.156048
					0.111755		0.111755
					0.135062		0.135062
					0.088266		0.088266
					0.183947		0.183947
					0.084501		0.084501
					0.179056		0.179056
					0.225339		0.225339
					0.357325		0.357325
					0.119108		0.119108
					0.139833		0.139833
					0.279673		0.279673
					0.063649		0.063649
					0.12311		0.12311
					0.274779		0.274779
					0.210362		0.210362
					0.037104		0.037104
					0.15204		0.15204
					0.173833		0.173833
					0.312778		0.312778
					0.141352		0.141352
					0.186447		0.186447
					0.178858		0.178858
					0.192335		0.192335
					0.271809		0.271809
					0.287463		0.287463
					0.159781		0.159781
					0.096781		0.096781
					0.176505		0.176505
					0.326601		0.326601
					0.22794		0.22794
					0.284929		0.284929
					0.181726		0.181726
					0.199963		0.199963
					0.149563		0.149563
					0.152616		0.152616
					0.403659		0.403659
					0.157871		0.157871
					0.107224		0.107224
					0.41483		0.41483
					0.202358		0.202358
					0.37133		0.37133
					0.413199		0.413199
					0.261357		0.261357
					0.35035		0.35035
					0.254225		0.254225
					0.160482		0.160482
					0.403889		0.403889
					0.162087		0.162087
					0.162215		0.162215
					0.246465		0.246465
					0.222308		0.222308
					0.168402		0.168402
					0.203025		0.203025
					0.173577		0.173577
					0.222387		0.222387
					0.191722		0.191722
					0.183354		0.183354
					0.133927		0.133927
					0.153908		0.153908
					0.190841		0.190841
					0.326894		0.326894
					0.22275		0.22275
					0.175702		0.175702
					0.185392		0.185392
					0.15206		0.15206
					0.281972		0.281972
					0.179424		0.179424
					0.251576		0.251576
					0.241781		0.241781
					0.176554		0.176554
					0.1452		0.1452
					0.139585		0.139585
					0.154602		0.154602
					0.145162		0.145162
					0.116858		0.116858
					0.152717		0.152717
					0.191774		0.191774
					0.128545		0.128545
					0.541413		0.541413
					0.347005		0.347005
					0.488198		0.488198
					0.266989		0.266989
					0.311232		0.311232
					0.203555		0.203555
					0.285558		0.285558
					0.17892		0.17892
					0.220956		0.220956
					0.240993		0.240993
					0.237428		0.237428
					0.262614		0.262614
					0.138599		0.138599
					0.191204		0.191204
					0.195889		0.195889
					0.141086		0.141086
					0.214193		0.214193
					0.227742		0.227742
					0.351911		0.351911
					0.460198		0.460198
					0.224087		0.224087
					0.249435		0.249435
					0.636805		0.636805
					0.15656		0.15656
					0.230802		0.230802
					0.136332		0.136332
					0.152488		0.152488
					0.307973		0.307973
					0.24674		0.24674
					0.445962		0.445962
					0.223325		0.223325
					0.110637		0.110637
					0.407913		0.407913
					0.607028		0.607028
					0.56695		0.56695
					0.277376		0.277376
					0.541285		0.541285
					0.513064		0.513064
					0.367432		0.367432
					0.171416		0.171416
					0.134559		0.134559
					0.282913		0.282913
					0.319471		0.319471
					0.401138		0.401138
					0.281963		0.281963
					0.508743		0.508743
					0.218915		0.218915
					0.260359		0.260359
					0.117809		0.117809
					0.324858		0.324858
					0.121491		0.121491
					0.385706		0.385706
					0.199253		0.199253
					0.145329		0.145329
					0.410956		0.410956
					0.199484		0.199484
					0.106597		0.106597
					0.200658		0.200658
					0.125974		0.125974
					0.153761		0.153761
					0.23102		0.23102
					0.387641		0.387641
					0.241295		0.241295
					0.08355		0.08355
					0.20238		0.20238
					0.098336		0.098336
					0.185144		0.185144
					0.198387		0.198387
					0.239482		0.239482
					0.324448		0.324448
					0.207721		0.207721
					0.247361		0.247361
					0.150485		0.150485
					0.133188		0.133188
					0.233093		0.233093
					0.256444		0.256444
					0.194822		0.194822
					0.221095		0.221095
					0.350145		0.350145
					0.185088		0.185088
					0.173529		0.173529
					0.244893		0.244893
					0.299732		0.299732
					0.158335		0.158335
					0.07939		0.07939
					0.270573		0.270573
					0.182898		0.182898
					0.153045		0.153045
					0.11543		0.11543
					0.173515		0.173515
					0.385014		0.385014
					0.155914		0.155914
					0.088316		0.088316
					0.613542		0.613542
					0.498382		0.498382
					0.742277		0.742277
					0.549409		0.549409
					0.8879		0.8879
					0.27063		0.27063
					0.16711		0.16711
					0.383587		0.383587
					0.192679		0.192679
					0.194894		0.194894
					0.285576		0.285576
					0.420566		0.420566
					0.325981		0.325981
					0.195669		0.195669
					0.323022		0.323022
					0.184693		0.184693
					0.631574		0.631574
					0.398777		0.398777
					0.1642		0.1642
					0.190126		0.190126
					0.260527		0.260527
					0.177927		0.177927
					0.194805		0.194805
					0.13178		0.13178
					0.229813		0.229813
					0.137627		0.137627
					0.11458		0.11458
					0.248012		0.248012
					0.158698		0.158698
					0.197515		0.197515
					0.236379		0.236379
					0.358613		0.358613
					0.13804		0.13804
					0.151126		0.151126
					0.250657		0.250657
					0.153713		0.153713
					0.138152		0.138152
					0.340262		0.340262
					0.229585		0.229585
					0.187286		0.187286
					0.232939		0.232939
					0.16377		0.16377
					0.463375		0.463375
					0.253655		0.253655
					0.161183		0.161183
					0.106837		0.106837
					0.319276		0.319276
					0.154151		0.154151
					0.170701		0.170701
					0.106971		0.106971
					0.169903		0.169903
					0.392447		0.392447
					0.513198		0.513198
					0.48156		0.48156
					0.128333		0.128333
					0.445692		0.445692
					0.159784		0.159784
					0.209075		0.209075
					0.137346		0.137346
					0.413567		0.413567
					0.195414		0.195414
					0.163043		0.163043
					0.146481		0.146481
					0.237185		0.237185
					0.252034		0.252034
					0.692834		0.692834
					0.393395		0.393395
					0.260927		0.260927
					0.212044		0.212044
					0.273848		0.273848
					0.401187		0.401187
					0.363713		0.363713
					0.477157		0.477157
					0.279076		0.279076
					0.15204		0.15204
					0.373202		0.373202
					0.37524		0.37524
					0.201806		0.201806
					0.382565		0.382565
					0.15358		0.15358
					0.163796		0.163796
					0.174275		0.174275
					0.122193		0.122193
					0.668298		0.668298
					0.385317		0.385317
					0.489785		0.489785
					0.625802		0.625802
					0.16523		0.16523
					0.2132		0.2132
					0.296371		0.296371
					0.435312		0.435312
					0.384227		0.384227
					0.117569		0.117569
					0.229705		0.229705
					0.153073		0.153073
					0.259371		0.259371
					0.243489		0.243489
					0.267029		0.267029
					0.412501		0.412501
					0.380485		0.380485
					0.426084		0.426084
					0.379629		0.379629
					0.29643		0.29643
					0.545861		0.545861
					0.316315		0.316315
					0.415733		0.415733
					0.194331		0.194331
					0.283597		0.283597
					0.334793		0.334793
					0.330022		0.330022
					0.223885		0.223885
					0.499477		0.499477
					0.340777		0.340777
					0.38209		0.38209
					0.269355		0.269355
					0.262312		0.262312
					0.272625		0.272625
					0.43518		0.43518
					0.307213		0.307213
					0.405817		0.405817
					0.394604		0.394604
					0.212534		0.212534
					0.075569		0.075569
					0.194749		0.194749
					0.216305		0.216305
					0.417941		0.417941
					0.429318		0.429318
					0.311315		0.311315
					0.14322		0.14322
					0.216615		0.216615
					0.172848		0.172848
					0.153654		0.153654
					0.095992		0.095992
					0.187185		0.187185
					0.070444		0.070444
					0.153426		0.153426
					0.108411		0.108411
					0.380155		0.380155
					0.125157		0.125157
					0.149881		0.149881
					0.128441		0.128441
					0.090617		0.090617
					0.367593		0.367593
					0.188577		0.188577
					0.780035		0.780035
					0.26295		0.26295
					0.450733		0.450733
					0.358465		0.358465
					0.12867		0.12867
					0.190064		0.190064
					0.230901		0.230901
					0.196306		0.196306

## Sheet: Figure S3
Fig S3e
p85α				p85β
DLD1	BRD7 KO-1	BRD7 KO-2		DLD1	BRD7 KO-1	BRD7 KO-2
1	0.203771	0.169217		1	0.676043	0.936937
1	0.280393	0.122861		1	0.673061	0.765465
1	0.232657	0.1898		1	0.6109	0.75289

## Sheet: Figure S4
Fig S4e
	DLD1 E545K			E545K p85β KO			E545K p85β KO+p85β			E545K p85β KO+p85β KR-AA
1	0.302	0.314	0.322	0.325	0.321	0.304	0.301	0.314	0.322	0.315	0.355	0.289
2	0.479	0.522	0.525	0.352	0.456	0.441	0.409	0.375	0.498	0.452	0.451	0.442
3	0.922	0.769	0.955	0.463	0.621	0.498	0.755	0.865	0.7254	0.489	0.712	0.444
4	1.708	1.462	1.625	0.555	0.821	0.674	1.485	1.622	1.325	0.856	0.845	0.898
5	2.849	2.485	2.745	1.022	1.345	1.452	2.256	2.522	2.498	1.124	1.023	1.215
Fig S4f
	DLD1 E545K	E545K p85β KO	E545K p85β KO+p85β	E545K p85β KO+p85β KR-AA
	456	85	398	112
	398	75	402	108
	402	82	365	96

## Sheet: Figure S5
Fig S5d
	DLD1 PIK3CA E545K			DLD1 PIK3CA E545K p85β KO-1			DLD1 PIK3CA E545K p85β KO-2
EZH1	0.929005	0.999479	1.07698	0.971544	1.03566	0.936357	0.952048	1.03926	1.0783
EZH2	0.977441	0.974729	1.0496	0.944661	1.00576	0.915389	0.926267	1.16035	1.03711
Fig S5f
EZH1	DLD1 PIK3CA E545K	DLD1 PIK3CA E545K p85β KO				EZH2	DLD1 PIK3CA E545K	DLD1 PIK3CA E545K p85β KO
0	1	1				0	1	1
3	0.912047	1.03314				3	1.01412	0.985294
6	0.941328	0.957854				6	0.992891	0.958754
9	0.719154	0.376984				9	0.938053	0.702306
12	0.705875	0.136452				12	0.813308	0.27572
18	0.283049	0.082305				18	0.71792	0.181572
Fig S5g
	H3K27me3 DLD1			H3K27me3 DLD1 p85β KR-AA
-750--500	0.836296	1.08258	1.08112	0.0376754	0.0441686	0.0309976
-500--250	1.09998	1.04525	0.854772	0.0480793	0.0339747	0.0426588
Fig S5h		WT	WT	KR-AA	KR-AA
	4QHOX	0.159443	0.0839998	0.0052258	0.0031689
	sat chr 1	0.48362	0.376528	0.0031428	0.0031908
	sat chr4	0.537607	0.597075	0.349085	0.337301
	alu chr 10	0.581196	0.541978	0.291152	0.259462
	alu chr19	0.444254	0.5565	0.010821	0.010786
	chr7q	0.616946	0.618287	0.134352	0.150265
	TSH2B	0.439408	0.269732	0.247042	0.322333
	GAPDH	0.0007832	0.0014327	0.0004533	0.0006356

## Sheet: Figure S7
Fig S7a
DLD1	Vehicle					Alpelisib					GSK2816126					Alpelisib+GSK2816126
6	25.3	24.5	23.6	23.8	24.2	25.3	25.2	24.2	23.8	22.6	23.1	22.4	24.8	23.6	22.9	22.4	26.2	24.3	24.8	23.5
9	25.6	24.6	23.1	23.9	24.6	25.3	25.4	24.2	23.3	22.6	23	22.4	24.4	23.6	22.2	22.2	26	24.3	24.1	23.8
12	25.8	25	24.1	23.2	24.5	25.1	25.2	24	23.3	22.5	23.4	22.6	24.4	24.8	22.9	22	25	23.5	22.9	22.9
15	25.6	25.2	24.3	23.7	25.6	25.6	25.5	24	23.4	22.5	23.7	22.6	24.8	23.8	22.6	22	24.9	24.2	23.9	25.1
18	25.8	25.5	24.3	22.7	25.6	25.6	26.3	23.7	23.6	23.5	23.2	22.6	23.8	25.2	23.2	22	25	24.5	23.1	23.5
21	25.9	26.3	24.6	23.6	25.7	25.8	25.4	24.6	24.3	22.2	23.4	22.8	23.9	24.6	22.9	22.6	25.6	24.3	24.3	23.4
24	26	25.8	24.5	23.6	25.2	25.5	25.5	24.6	24.5	23.1	23.5	22.9	23.9	24.3	22.6	22.8	25.3	23.8	23.6	23.5
28	26.2	25.7	24.6	23.5	25.5	24.9	24.9	24.7	25.1	23.1	23.6	23.2	23.9	24.2	22.9	22.9	25.3	23.9	23.8	23.6
Fig S7b
DLD1	Vehicle					Tazemetostat					Alpelisib					Alpelisib+Tazemetostat
7	21.1	20.3	22.2	19.1	19.7	20.1	20.4	21.1	19.4	21.5	20.5	20.4	21.1	18.9	21.6	22.4	20.1	19.3	18.9	21.2
10	21.2	20.1	21.3	18.8	19.4	21.1	20.3	20.5	18.9	22.3	21.3	21.6	22.5	20.9	19.8	22.4	20.1	19.5	18.9	22.2
13	22.1	21.1	21.3	20.1	20.5	20.6	20.5	21.5	21.3	20.9	21.6	21.6	21.1	21.2	20.1	20.9	20.5	19.3	19.3	20.5
16	21.5	22.6	22.3	21.3	20.5	21.3	21.5	22.5	20.2	22.1	20.9	20.6	21.7	21.8	20.4	21.6	21.6	20.7	19.6	20.6
20	21.6	21.5	21.7	20.6	21.1	21.5	21.4	22.6	21.6	22.5	21.4	21.1	22.6	20.4	19.6	20.5	21.5	20.5	19.5	19.6
23	21.5	22.4	21.9	20.4	21.5	21.3	21.7	22.4	20.9	21.4	21.1	20.3	22	20.1	20.1	21.2	21.5	21.7	20.3	20.1
27	21.8	22.5	21.3	21.3	22.5	21.1	21.4	22.4	20.5	22.6	21.2	21	21.7	20.3	20.4	21.3	20.3	20.5	21.1	20.4
30	22.2	22.5	21.1	21.5	22.7	20.4	21.2	22.1	20.4	22.4	21.1	20.5	21.6	20.5	20.2	21.5	20.5	20.8	21.5	20.7
34	22.4	22.6	21.4	22.1	22.4	20.6	21.4	22.4	21.5	22.2	21.4	20.5	22.5	20.1	20	21.2	20.4	20.3	21.5	20.3
Fig S7c
DLD1 E545K	Vehicle					Tazemetostat					Alpelisib					Alpelisib+Tazemetostat
6	21.5	20.2	22.4	23.1	19.8	22.1	23.4	20.5	20.4	20.7	19.7	20.6	22.5	21.1	20.4	19.5	20.5	20.9	21.5	22.4
9	21.6	20.5	22.4	23	20	22.2	23.4	20.2	20.5	20.3	19.9	20.8	22.6	21.5	20.6	19.6	20.5	20.5	21.4	22.5
13	21.4	20.5	22.6	23.4	20.2	22.2	23.6	20.5	20.3	20.6	20.2	21.4	22.4	21.1	20.4	19.5	20.3	20.2	21.1	22.3
16	21.6	20.6	22.7	23.6	20.4	22.6	23.7	20.1	20.7	21.4	20.3	21.7	22.4	21.4	20.2	19.4	20.6	20.8	21.3	22.1
20	21.7	20.5	22.8	23.9	21.2	22.9	23.1	20.3	21.1	21.7	20.5	21.8	22.6	21.7	20	19.8	20.9	20.5	21.8	22.4
23	21.9	20.9	23.1	24	21.3	23.1	23.3	20.3	21.4	21.5	20.4	21.5	22.2	21.5	20.4	19.5	20.7	20.5	21.8	22.3
27	22	21.2	23.4	24	21.4	23.4	23.5	20	21	21.6	21	21.9	22.5	21.7	20.6	19.4	20.4	20.8	21.6	22.3
30	22	21.2	23.5	23.6	21.6	23.2	22.9	20.6	21.5	21.8	20.6	20.9	22.6	21.6	20.5	19.8	20.6	20.4	21.3	22
34	22.4	21.4	23.5	23.7	21.6	23.1	23.1	20.9	21.9	21.7	20.5	20.5	22.1	22.5	20.9	19.8	20.1	20.3	21	21.5
Fig S7d
DLD1 WT	Vehicle					Tazemetostat					Alpelisib					Alpelisib+Tazemetostat
6	22.4	23.3	23.1	23.1	22.5	22.1	22.1	21.4	20.4	22.5	21.2	22.4	22.5	23.4	23.6	24.1	23.8	24.5	25.1	23.1
9	22.5	23.3	23.5	23.8	22.3	22.3	22.6	21.4	20.3	22.2	21.4	22.6	22.5	23.6	23.8	24.2	23.5	24.2	25.3	22.9
13	22.7	23.6	23.7	23.5	22.5	22.5	21.8	21.2	20.6	22.6	21.6	22.4	22.8	23.5	22.8	24.5	23.6	23.8	24.3	22.6
16	22.8	23.5	23.6	23.8	22.7	22.7	21.9	21.6	20.6	22.5	21.7	22.8	22.4	23.7	22.9	23.7	23.8	24.8	24.2	23
20	22.6	23.8	23.9	24.6	23.1	22.5	22	21.5	20.9	21.8	21.9	22.5	23.1	23.8	23.1	24.2	24.3	23.6	24.6	23.1
23	23.1	23.9	24	24.5	23.6	22.4	21.5	21.7	21.5	21.9	22.1	22.7	23.2	23.6	23.5	24	23.8	23.8	24.7	23
27	23.4	24.3	24.3	24.6	22.7	22.6	21.7	22.4	21.8	21.8	22.3	22.5	23.4	23.4	22.9	23.6	23.9	23.5	24.5	22.7
30	23.6	24.6	24.5	24.7	24.1	22.7	21.9	22.6	22.5	21.6	22	21.9	23.7	23.8	22.6	23.2	23.5	23.2	24.2	22.5
34	24.1	24.8	24.8	25	23.7	21.9	21.6	22.8	22.1	22	22.6	21.5	23.5	24.1	22	23	23.6	23.7	24.1	22
Fig 7e
PDX H1047R	Vehicle					Tazemetostat					Alpelisib					Alpelisib+Tazemetostat
12	23.1	22.4	21.5	24.2	24.1	23.6	23.9	24.5	22.1	21.6	23.1	23.5	25.1	24.4	24.3	23.6	22.7	24.6	23	22.6
16	23.2	22.4	21.6	24.3	24.1	23.5	24.1	24.6	22.3	21.8	23	23.4	24.6	24.3	24.2	23.5	22.5	24.3	23.8	22.3
19	23.5	22.6	21.8	24.3	25	23.6	24.3	24.6	22.8	21.9	23.3	23	24.5	24.7	24	23	22.2	24	23.5	22
22	23.5	23	22	24.6	25.4	23.8	24	24.3	23.2	22	23.6	23.5	24.8	24.9	23.5	22.5	22	23.8	23.4	22.3
26	23.7	23.4	22.5	25	25.8	23.9	24	23.8	23.5	22	23.3	24	24.5	25.7	23.6	21.9	22.3	24.2	24.3	22.5
30	24	23.6	22.8	25.3	26	24.5	23.3	23.6	22	23.1	23.2	23.3	24.2	25	23.4	21.5	22.6	23.5	23.5	22
33	24.1	23.9	23.1	26	26.5	24.7	23.5	23.8	22.7	23.6	22.5	22.5	23.9	24.6	23.9	21.8	22.4	23	23.8	22.6
36	24.2	24.1	23.6	26.7	26.6	25	23.5	23.5	22.1	22.8	22.9	22	23.4	24.9	23.5	21.5	21.5	22.6	24	22.4
40	24.6	24.6	23.9	27.4	27	25.2	23.6	23.8	22.1	23	23.5	22.9	23.6	25.1	22.5	21	21.8	22.7	23.9	22.7
Fig 7f
Voca481 Q546P	Vehicle					Tazemetostat					Alpelisib					Alpelisib+Tazemetostat
9	19.4	18.5	20.1	19.2	18.2	19.4	20.5	18.4	19.2	20.4	18.4	17.9	19.3	19.2	20.4	18.4	20.5	20.9	19.2	19.7
13	19.4	18.8	20.3	19.2	18.3	19.3	20.4	18.2	19.5	20.4	18.1	18.1	19.1	19.3	20.1	18.2	20.6	20.5	19.1	19.5
16	19.5	18.7	20.4	19.4	18.3	19.2	20.6	18.4	19.5	20.6	18.7	18.3	19.2	19.5	20.6	18.1	20.4	20.5	18.5	19.5
19	19.8	18.5	19.8	19.5	18.7	19.5	20.7	18.8	19.2	20.7	18.9	18.6	19	19.3	19.7	18.3	20.1	20.6	18.9	19.9
23	20.1	18.8	20.3	19.8	18.8	19.6	20.9	18.2	19.1	20.2	18.6	19.1	19.4	19.8	20.4	18.7	19.5	19.9	19.5	19.6
27	20.3	18.8	20.4	20	19.2	19.3	20.8	18.4	19.2	20.5	18.9	18.8	19.2	18.5	20.6	18.9	19.8	20.3	19.8	19.6
30	20.4	19.2	20.3	20.1	19.3	19.1	20.6	18.8	19.5	20.7	19.2	18.5	19.6	19.4	20.7	18.6	19.5	19.9	19.6	19.7
33	20.4	19.1	20.1	20.2	19.2	19.1	20.2	19.2	19.2	20.5	19.2	18.4	19.8	20.1	20.5	18.5	19.7	18.9	19.8	19.6
37	20.7	19.3	20.5	20.1	19.1	19.4	20.5	19.1	18.8	20.3	19.5	19.1	20.4	19.6	19.8	18.8	19.6	18.9	19.5	19.9
Fig 7g
PDX E542K	Vehicle					Tazemetostat					Alpelisib					Alpelisib+Tazemetostat
10	18.5	17.8	19.4	20.3	18.4	18.6	17.2	18.9	19.2	20.1	17.8	17.9	18.2	18.4	19.1	17.9	18.2	19.2	18.4	19.3
13	18.6	17.9	19.6	20.7	18.5	18.4	17.2	18.8	18.5	20.1	17.7	18.2	17.8	18.5	19.3	18.2	18.1	19	18.2	19.2
16	18.6	18.2	18.8	20.1	18.6	18.5	17.4	18.9	18.9	19.5	18.1	18.2	17.9	18.9	19.3	18.5	18.4	19.2	19.2	19.7
20	18.8	18.3	19.4	20.4	18.9	18.8	17.2	18.5	18.3	19.8	18.2	18.1	17.6	18.6	19.3	18.2	18.1	18.4	18.1	18.9
23	18.9	18.2	19.7	20.2	18.5	18.9	17.3	18.7	18.3	19.4	18.5	18.5	17.4	18.4	19.8	18.7	18.4	18.8	18.6	19.3
27	19.1	19.1	18.3	19.6	19.8	19.2	18.3	18.5	19.2	19.5	18.9	18.4	18.2	18.3	19.4	18.5	18.1	18.2	19.1	19.2
30	18.5	19.4	19.3	19.7	20.1	18.4	19	18.2	18.8	19.2	19.2	18.4	18.5	18.1	18.9	18.6	18.4	18.1	18.8	18.8
33	19.2	19.6	20.1	19.3	20.3	19.2	19.4	18.6	18.5	19.8	19.5	18.6	18.9	18.5	19.3	18.7	18.9	18.3	18.7	19.2
37	19.5	20.3	20.1	19.2	20.6	18.6	19.3	19.2	18.5	19.7	19.3	18.4	19.3	19.3	19.6	18.4	18.7	18.3	18.2	19.4
